# Supplementary material for: Understanding the root of the problem for tackling pea root rot disease
Source: Front Microbiol. 2024 Oct 24;15:1441814. doi: 10.3389/fmicb.2024.1441814 (PMC11540676; doi:10.3389/fmicb.2024.1441814)
Supplement: Supplementary Table 1 — Descriptive summaries of previously identified resistance factors plotted in Figure 3. Genetic factors involved in resistance against various root pathogens of pea are discussed in Section 6.1. The majority of these include QTLs identified through RIL mapping populations, however, increasingly, GWAS is also utilized. To approximate these intervals, sequences of genetic markers delimiting these intervals were obtained from various sources (Tayeh et al., 2015; Duarte et al., 2014; Boutet et al., 2016; Loridon et al., 2005). The physical locations of these markers were obtained on the ZW6 assembly using BLAST+2.2.28 (Camacho et al., 2009). For P. ultimum resistance, QTL locations were inferred from orthologous soybean marker genes. Additionally, the locations of pathogenesis-related genes involved in nonhost-responses were obtained from NCBI Gene search (Gene [Internet], 2004). [file Table_1.xlsx]

## Sheet: qtl_table
Pathogen	Genetic factor	Resistance type	Chromosome	Start marker	End marker	Start position (bp)	End position (bp)	Reference	Note
Aphanomyces euteiches	Ae-Ps6.1*	Minor	chr1	PsCam037834_22896_1142	NA	48591806	NA	(Desgroux et al. 2018)
Aphanomyces euteiches	Ae-Ps1.1*	Minor	chr2	PsCam036755_21882_1944	NA	372722292	372722172	(Desgroux et al. 2018)
Aphanomyces euteiches	Ae-Ps1.2	Minor	chr2	AB56	AC75-297	447057247	485607915	(Lavaud et al. 2015)
Aphanomyces euteiches	I.5	GWAS LD block	chr2	PsCam005033_3817_61	PsCam000400_351_2330	480987024	485322245	(Desgroux et al. 2016)	Only LD blocks labelled as consistent and highly significant were chosen
Aphanomyces euteiches	Ae-Ps5.1	Minor	chr3	AB23-376	AB47-322	73638628	108784787	(Desgroux et al. 2016; Lavaud et al. 2015)	AB47-322 had multiple hits. Used PsCam038133_23182_1157 instead as similar position to best hit
Aphanomyces euteiches	Ae-Ps4-4*	Minor	chr4	AA122	NA	265352674	NA	(Desgroux et al. 2016)
Aphanomyces euteiches	Ae-Ps4.5	Major	chr4	PsCam020842_11622_3409	PsCam036169_21317_1096	426575236	428626697	(Lavaud et al. 2024)
Aphanomyces euteiches	IV.11	GWAS LD block	chr4	PsCam029001_17237_215	PsCam044074_28005_2770	497282328	499184279	(Desgroux et al. 2016)	Only LD blocks labelled as consistent and highly significant were chosen
Aphanomyces euteiches	IV.12	GWAS LD block	chr4	PsCam058580_38979_170	PsCam004402_3309_217	499093520	501574258	(Desgroux et al. 2016)	Only LD blocks labelled as consistent and highly significant were chosen
Aphanomyces euteiches	Ae-Ps3.1	Minor	chr5	AA175-282	AD57-300	97032049	185053827	(Lavaud et al. 2015)
Aphanomyces euteiches	Ae-Ps3.2*	Minor	chr5	AA5 / PsCam001691_1400_4718	NA	320478350	NA	(Desgroux et al. 2018)
Aphanomyces euteiches	III.15	GWAS LD block	chr5	PsCam041210_25755_211	PsCam057518_38104_1138	527968110	532566192	(Desgroux et al. 2016)	Only LD blocks labelled as consistent and highly significant were chosen
Aphanomyces euteiches	III.3	GWAS LD block	chr5	PsCam055250_36400_562	PsCam002271_1824_370	120159731	129447675	(Desgroux et al. 2016)	Only LD blocks labelled as consistent and highly significant were chosen
Aphanomyces euteiches	III.4	GWAS LD block	chr5	PsCam037297_22389_303	PsCam023109_13003_2421	126015075	129481562	(Desgroux et al. 2016)	Only LD blocks labelled as consistent and highly significant were chosen
Aphanomyces euteiches	III.6	GWAS LD block	chr5	PsCam037941_22996_137	PsCam001871_1531_550	149392913	157018367	(Desgroux et al. 2016)	Only LD blocks labelled as consistent and highly significant were chosen
Aphanomyces euteiches	III.9	GWAS LD block	chr5	PsCam058449_38886_549	PsCam043953_27903_3736	185754646	192286966	(Desgroux et al. 2016)	Only LD blocks labelled as consistent and highly significant were chosen
Aphanomyces euteiches	Ae-Ps2.1*	Minor	chr6	PsCam001738_1431_519	NA	26073738	NA	(Desgroux et al. 2018)
Aphanomyces euteiches	Ae-Ps2.2*	Minor	chr6	PsCam046463_29895_916	NA	105317351	NA	(Lavaud et al. 2015)
Aphanomyces euteiches	II.1	GWAS LD block	chr6	PsCam039671_24572_710	PsCam050314_32904_1465	110111464	116983015	(Desgroux et al. 2016)	Only LD blocks labelled as consistent and highly significant were chosen
Aphanomyces euteiches	Ae-Ps7.6	Major	chr7	PsCam057763_38313_238 / Ps115429	PsCam000094_80_535	272563359	271495280	(Desgroux et al. 2018)	Could not obtain sequence for linked marker Ps115429, so chose nearest marker on DORA consensus map (https://www.frontiersin.org/journals/plant-science/articles/10.3389/fpls.2023.1189289/full)
Aphanomyces euteiches	Ae-Ps7.6a	Major	chr7	PsCam011266_7658_455	AA387	258868865	405452729	(Desgroux et al. 2016)	Previously identified in https://bmcplantbiol.biomedcentral.com/articles/10.1186/1471-2229-13-45 but https://link.springer.com/article/10.1186/s12864-016-2429-4 provides better markers
Aphanomyces euteiches	Ae-Ps7.6b	Major	chr7	AA387	PsCam050334_32923_389	405452729	454725075	(Desgroux et al. 2016)	Previously identified in https://bmcplantbiol.biomedcentral.com/articles/10.1186/1471-2229-13-45 but https://link.springer.com/article/10.1186/s12864-016-2429-4 provides better markers
Aphanomyces euteiches	VII.13	GWAS LD block	chr7	PsCam009638_6434_591	PsCam046368_29835_796	422718354	343408672	(Desgroux et al. 2016)	Only LD blocks labelled as consistent and highly significant were chosen
Aphanomyces euteiches	VII.14*	GWAS LD block	chr7	AB101_390	PsCam007709_5623_138	NA	441772285	(Desgroux et al. 2016)	Unclear hits for AB101
Aphanomyces euteiches	VII.16	GWAS LD block	chr7	PsCam034407_19800_790	PsCam039084_24063_2038	457020012	459877876	(Desgroux et al. 2016)	Only LD blocks labelled as consistent and highly significant were chosen
Aphanomyces euteiches	VII.18	GWAS LD block	chr7	PsCam040412_25162_412	PsCam011584_7900_399	505128473	514183827	(Desgroux et al. 2016)	Only LD blocks labelled as consistent and highly significant were chosen
Aphanomyces euteiches	VII.3	GWAS LD block	chr7	PsCam038988_23977_855	PsCam049474_32106_2494	146333990	150422274	(Desgroux et al. 2016)	Only LD blocks labelled as consistent and highly significant were chosen
Fusarium avenaceum	Fusarium avenaceum QTL#	Unclear	chr7	AA160	AD53	194981136	340905734	(Li et al. 2012)	The paper maps these markers to the distal end of chr7
Fusarium graminearum	Fg-Ps4.1	Unclear	chr4	PsCam048871_31524_450	PsCam001381_1152_437	241723666	284491226	(Wu et al. 2022)
Fusarium graminearum	Fg-Ps4.2*	Unclear	chr4	AA239	PsCam057281_37909_2940	NA	220072803	(Wu et al. 2022)
Fusarium oxysporum R1	Fw	Major	chr5	THO or Y15_999Fw-F or better ACC:CTG_159	Fw_TRAP_480	355928343	352418626	(McClendon et al. 2002; Jain et al. 2015)
Fusarium oxysporum R2	Fnw 4.1	Major	chr4	AC22_185	AD171_197	434553703	453306349	(Mc Phee et al. 2012)	Multiple hits for both forward and reverse AD171 marker so chose best resaonable hit
Fusarium oxysporum R2	Fnw 3.1 (Exp II)#	Minor	chr5	AD81_420	AB70_203	NA	252859849	(Mc Phee et al. 2012)	AD81 has too many hits to get reasonable location. Chose AB70 based on overlap of forward & reverse primer
Fusarium oxysporum R2	Fnw 3.1 (Exp III)#	Minor	chr5	AB70_203	AD180_60	252859849	437013210	(Mc Phee et al. 2012)	Chose AB70 based on overlap of forward & reverse primer
Fusarium oxysporum R2	Fnw 3.2*	Minor	chr5	Le	UBC88	639900691	NA	(Mc Phee et al. 2012)	Cannot find sequence of UBC88
Fusarium oxysporum R5	Fwf / FwS1	Major	chr6	Psat06G0009800	Psat06G0009800	2559323	2562601	(Coyne et al. 2000; Deng et al. 2024)	Paper mentions Psat6g003960 as candidate gene. BLAST sequence against ZW6 to find overlapping gene Psat06G0009800.
Fusarium solani	CHS1	Pathogenesis-related genes	chr2	LOC127120890	LOC127120890	490069064	490070636	(Ichinose et al. 1992; "Gene [Internet]" 2004)	Obtained from NCBI Gene search
Fusarium solani	CHS2	Pathogenesis-related genes	chr2	LOC127120889	LOC127120889	490061139	490062672	(Ichinose et al. 1992; "Gene [Internet]" 2004)	Obtained from NCBI Gene search
Fusarium solani	CHS3	Pathogenesis-related genes	chr2	LOC127120637	LOC127120637	480309925	480311427	(Ichinose et al. 1992; "Gene [Internet]" 2004)	Obtained from NCBI Gene search
Fusarium solani	CHS4	Pathogenesis-related genes	chr2	LOC127120634	LOC127120634	480288313	480289767	(Ichinose et al. 1992; "Gene [Internet]" 2004)	Obtained from NCBI Gene search
Fusarium solani	CHS5	Pathogenesis-related genes	chr2	LOC127120635	LOC127120635	480352465	480353992	(Ichinose et al. 1992; "Gene [Internet]" 2004)	Obtained from NCBI Gene search
Fusarium solani	CHS6	Pathogenesis-related genes	chr2	LOC127120892	LOC127120892	490246131	490247670	(Ichinose et al. 1992; "Gene [Internet]" 2004)	Obtained from NCBI Gene search
Fusarium solani	CHS	Pathogenesis-related genes	chr3	LOC127126731	LOC127126731	256721575	256723246	(Ichinose et al. 1992; "Gene [Internet]" 2004)	Obtained from NCBI Gene search
Fusarium solani	PAL1	Pathogenesis-related genes	chr3	LOC127125806	LOC127125806	136358998	136362033	(Kawamata et al. 1992; "Gene [Internet]" 2004)	Obtained from NCBI Gene search
Fusarium solani	PAL2	Pathogenesis-related genes	chr3	LOC127125805	LOC127125805	136227005	136229516	(Kawamata et al. 1992; "Gene [Internet]" 2004)	Obtained from NCBI Gene search
Fusarium solani	PAL2	Pathogenesis-related genes	chr3	LOC127125804	LOC127125804	136169026	136171431	(Kawamata et al. 1992; "Gene [Internet]" 2004)	Obtained from NCBI Gene search
Fusarium solani	CHS-1A	Pathogenesis-related genes	chr5	LOC127083195	LOC127083195	229394499	229396389	(Ichinose et al. 1992; "Gene [Internet]" 2004)	Obtained from NCBI Gene search
Fusarium solani	CHS-1B	Pathogenesis-related genes	chr5	LOC127083196	LOC127083196	229397638	229399649	(Ichinose et al. 1992; "Gene [Internet]" 2004)	Obtained from NCBI Gene search
Fusarium solani	Fsp-Ps3.2*	Minor	chr5	Ps900299	NA	57910890	NA	(Coyne et al. 2019)	Cannot obtain marker sequences
Fusarium solani	Fsp-Ps3.3 (Height & weight loss)*	Minor	chr5	Ps900382	NA	94856608	NA	(Coyne et al. 2019)	Cannot obtain marker sequences
Fusarium solani	Fsp-Ps2.1*	Major	chr6	Ps900203	NA	85539315	NA	(Coyne et al. 2019)	Cannot obtain marker sequences
Fusarium solani	Fusarium root rot#	Unclear	chr7	AA416	AB60	64215221	14895376	(Feng et al. 2011)	Paper mentions distal end of chromosome and reverse AB60-R maps to 1406573 bp in Cameor v1. Therefore approximated with best hit in this region
Fusarium solani & Ascochyta pinodes	DRR230a	Pathogenesis-related genes	chr5	GenBank: AF139018.1	GenBank: AF139018.1	554706676	555638090	(Coyne et al. 2015; Lai et al. 2002)	Due to multiple BLAST hits, the highest and lowest position hits were used obtain the start and end
Fusarium solani & Ascochyta pinodes	DRR230b	Pathogenesis-related genes	chr5	GenBank: L01579.1	GenBank: L01579.1	554526678	555611787	(Coyne et al. 2015; Lai et al. 2002)	Due to multiple BLAST hits, the highest and lowest position hits were used obtain the start and end
Fusarium solani & Ascochyta pinodes	DRR230c	Pathogenesis-related genes	chr7	GenBank: AF525685.1	GenBank: AF525685.1	49460884	49587129	(Coyne et al. 2015; Lai et al. 2002)	Due to multiple BLAST hits, the highest and lowest position hits were used obtain the start and end
Pythium ultimum var. ultimum (soybean)	Pythium plant stand / Root rot	Unclear	chr5	Psat05G0548200	Psat05G0554700	447286584	457991296	(Klepadlo et al. 2019; Yates et al. 2022)	Soybean genes delimiting regions were obtained from supplementary table. Pea orthologs of Cameor v1 obtained using PlantEnsemble. This was used to BLAST against ZW6
Pythium ultimum var. ultimum (soybean)	Pythium plant stand / Root rot	Unclear	chr7	only BLAST location of pea ortholog search available	Psat07G0183500	121553967	124763187	(Klepadlo et al. 2019; Yates et al. 2022)	Soybean genes delimiting regions were obtained from supplementary table. Pea orthologs of Cameor v1 obtained using PlantEnsemble. This was used to BLAST against ZW6
Rhizoctonia solani (canola) & Fusarium solani f. sp. phaseoli (pea non-host)	DRR206	Pathogenesis-related genes	chr7	LOC127105076	LOC127105076	49551275	49552074	(Seneviratne et al. 2015; "Gene [Internet]" 2004)	Obtained from NCBI Gene search
